# Supplementary material for: Effects of Monochromatic Light on Growth and Quality of Pistacia vera L
Source: Plants (Basel). 2023 Apr 3;12(7):1546. doi: 10.3390/plants12071546 (PMC10096592; doi:10.3390/plants12071546)
Supplement: Supplementary file 1 [file plants-12-01546-s001.zip]

Archive with 1 entries (1 files):
- plants-2306925-supplementary.pdf
